# Supplementary material for: Study of the cross-market effects of Brexit based on the improved symbolic transfer entropy GARCH model—An empirical analysis of stock–bond correlations
Source: PLoS One. 2017 Aug 17;12(8):e0183194. doi: 10.1371/journal.pone.0183194 (PMC5560545; doi:10.1371/journal.pone.0183194)
Supplement: S1 Dataset — The unavailable data due to different national holidays were deleted for all subsequent analyses. (XLSX) [file pone.0183194.s001.xlsx]

## Sheet: 9国股指有效交易日收益率
	收盘价
	close
日期	#NAME?	#NAME?	#NAME?	#NAME?	#NAME?	#NAME?	#NAME?	#NAME?	#NAME?
Date	ITLMS.GI	SPX.GI	GSPTSE.GI	FTSE.GI	GDAXI.GI	FCHI.GI	N225.GI	AS51.GI	000001.SH
2016-01-04	-0.0305611	-0.0154221	-0.0063847	-0.0241408	-0.0437205	-0.0250267	-0.0310941	-0.0048047	-0.0711077
2016-01-05	0.0103033	0.00201024	-0.000542417	0.00716399	0.00258916	0.00335097	-0.00418086	-0.0164598	-0.00259631
2016-01-06	-0.0249181	-0.0132022	-0.0150773	-0.0104598	-0.00936271	-0.0126769	-0.00999206	-0.0118943	0.0222969
2016-01-07	-0.0122712	-0.0239858	-0.0221332	-0.0198386	-0.0231932	-0.0173101	-0.0235826	-0.0222626	-0.0730535
2016-01-08	-0.0150508	-0.0108976	-0.000221743	-0.00701809	-0.0131636	-0.0159823	-0.00391256	-0.00389975	0.0194606
2016-01-12	0.0110826	0.00777251	0.00442634	0.0097297	0.0161897	0.0151899	-0.0274383	-0.00144156	0.00203889
2016-01-13	0.0082812	-0.0252824	-0.0165818	0.00533718	-0.00245358	0.00300775	0.0284362	0.0125717	-0.0245352
2016-01-14	-0.0171344	0.0165581	0.0135167	-0.0071958	-0.0168831	-0.0181628	-0.0271599	-0.0157745	0.0194902
2016-01-15	-0.0294772	-0.0218358	-0.0215146	-0.0194729	-0.0257446	-0.0241076	-0.00545772	-0.00338333	-0.0361136
2016-01-19	0.0100657	0.00053168	0.00501747	0.0166226	0.0148402	0.0195449	0.0054582	0.00909001	0.0317181
2016-01-20	-0.0490439	-0.0117628	-0.013347	-0.0351921	-0.0286094	-0.0350891	-0.0377866	-0.0126314	-0.0103754
2016-01-21	0.0386219	0.00518197	0.0161443	0.0175084	0.0192479	0.0195533	-0.0246012	0.00463201	-0.0328556
2016-01-22	0.0172128	0.0200807	0.0289653	0.0216253	0.0197245	0.0305042	0.0571041	0.0106237	0.0124479
2016-01-25	-0.017929	-0.0157615	-0.0200897	-0.00390762	-0.00294651	-0.00586494	0.00894532	0.0182642	0.00749883
2016-01-26	0.0133037	0.0140452	0.0153763	0.00584641	0.00885536	0.0104937	-0.0237748	0	-0.0663816
2016-01-28	-0.03269	0.00551333	0.017154	-0.00982884	-0.0247169	-0.0133756	-0.00716089	0.00599099	-0.0296418
2016-01-29	0.0243237	0.0244586	0.0181165	0.0253035	0.0163109	0.02171	0.0275974	0.00588279	0.030388
2016-02-01	-0.0074374	-0.000443342	-0.0115907	-0.00390156	-0.00411435	-0.00560542	0.0196103	0.00757583	-0.0179665
2016-02-02	-0.0295448	-0.018921	-0.0184831	-0.0230504	-0.018289	-0.024975	-0.00643254	-0.0100165	0.0223295
2016-02-03	-0.0285565	0.00497962	0.0120439	-0.014435	-0.015379	-0.0134018	-0.0320233	-0.023621	-0.00376147
2016-02-04	0.00878428	0.00152561	0.0143083	0.0105012	-0.00440404	0.000371356	-0.00854421	0.0210215	0.0151358
2016-02-05	-0.0213456	-0.0186542	-0.000823071	-0.00863218	-0.0114704	-0.00661038	-0.013312	-0.000840252	-0.00632375
2016-02-16	-0.00412014	0.0163818	0.013935	0.00648446	-0.00782145	-0.00111599	0.00198585	0.0136521	0.0323792
2016-02-17	0.0248951	0.0163461	0.0245609	0.0282802	0.026157	0.0294384	-0.0136763	-0.00570602	0.0107881
2016-02-18	-0.0132129	-0.00467664	0.00497704	-0.00972657	0.00917481	0.00148468	0.0225051	0.0222606	-0.00155142
2016-02-19	-0.0115211	-2.60715e-05	-0.00916387	-0.00364363	-0.00801948	-0.00395142	-0.014279	-0.00788376	-0.00100368
2016-02-22	0.033063	0.0143507	0.00251218	0.0145982	0.0195707	0.0177574	0.00897063	0.00973042	0.0232088
2016-02-23	-0.018569	-0.0125326	-0.00641884	-0.0125701	-0.0165161	-0.0141221	-0.0036688	-0.00433553	-0.0081791
2016-02-24	-0.0241619	0.00442994	-0.00181699	-0.0160839	-0.0267948	-0.0197963	-0.00852487	-0.0212232	0.00876686
2016-02-25	0.0216372	0.0112844	0.00104574	0.0245181	0.0176963	0.02216	0.01401	0.00126217	-0.0662134
2016-02-26	0.0198923	-0.00187192	0.00345892	0.0137423	0.0192972	0.0154435	0.00297383	-0.000249561	0.0094274
2016-02-29	0.00796316	-0.0081541	0.00487643	0.000177149	-0.00188335	0.00899394	-0.0100357	0.000198343	-0.02905
2016-03-01	0.021064	0.0235884	0.00942255	0.00910866	0.0230859	0.0121663	0.00365904	0.00843119	0.0166725
2016-03-02	0.0096209	0.00408596	0.00275615	-0.000946346	0.00610043	0.00408754	0.0402734	0.0199088	0.041745
2016-03-03	0.00680727	0.0034926	0.00808831	-0.00270413	-0.00252963	-0.00199299	0.0126748	0.0118568	0.00352995
2016-03-04	-0.00306607	0.00330046	0.00674741	0.0111876	0.00738149	0.00913821	0.00321531	0.00175103	0.00501893
2016-03-07	-0.0117913	0.000884613	0.0128667	-0.00275081	-0.0046156	-0.00322062	-0.00609916	0.0103177	0.00803714
2016-03-08	-0.00302697	-0.0113038	-0.00543556	-0.00925596	-0.00884467	-0.00865225	-0.00760781	-0.00680029	0.00139582
2016-03-09	0.00890314	0.00503967	0.0061302	0.00340294	0.00311806	0.0048994	-0.00843377	0.00959214	-0.013474
2016-03-10	-0.00473986	0.000155825	-0.00102794	-0.017996	-0.0234064	-0.0171609	0.0125485	-0.00138136	-0.0204091
2016-03-11	0.0431728	0.0162625	0.0106212	0.016933	0.0344568	0.0322176	0.00512087	0.00316388	0.00198788
2016-03-14	0.00145678	-0.0012618	-0.00329339	0.0056487	0.0160567	0.00306688	0.0172587	0.0036834	0.0173527
2016-03-15	-0.0104624	-0.00183865	-0.00574676	-0.00561939	-0.0056625	-0.00756417	-0.00679346	-0.0143801	0.0017013
2016-03-16	-0.00126694	0.00558477	0.00579053	0.00576838	0.0049766	-0.00215542	-0.00836694	0.00148635	0.00211411
2016-03-17	-0.00644285	0.00657359	0.0105664	0.00414169	-0.00917815	-0.00451612	-0.0022453	0.00955099	0.0119137
2016-03-18	0.00130423	0.00439591	-0.00916212	-0.00185299	0.00590638	0.00440632	-0.0125707	0.00289259	0.0171739
2016-03-22	3.88171e-05	-0.000877749	-0.00499732	0.00131854	0.00414873	0.000941334	0.0191719	1.08389e-05	-0.00646013
2016-03-23	-0.0115591	-0.00640647	-0.00848516	0.0010281	0.00329088	-0.00180444	-0.00279417	-0.00472545	0.00352686
2016-03-24	-0.0150276	-0.000378132	-0.0015985	-0.0150552	-0.017267	-0.0215461	-0.00641132	-0.0113548	-0.0164099
2016-03-29	8.57791e-06	0.00877803	0.00268791	-9.49856e-05	0.00370733	0.00850707	-0.00180151	-0.0157976	-0.0129264
2016-03-30	0.0110556	0.00434091	0.0057742	0.0158049	0.0159194	0.0176487	-0.013217	0.0011479	0.0273012
2016-03-31	-0.0126539	-0.00204186	-0.000712636	-0.00456776	-0.00810513	-0.0134461	-0.00715214	0.0143699	0.00108917
2016-04-01	-0.016449	0.00631094	-0.00400375	-0.00468309	-0.0172948	-0.0144295	-0.0361193	-0.0165444	0.00186748
2016-04-05	-0.0360011	-0.0134098	-0.0101537	-0.00895957	-0.0238962	-0.0167889	-0.0270475	-0.0151155	0.0143621
2016-04-06	0.0063836	0.0104529	0.00321175	0.0114913	0.00637384	0.00805167	-0.0011104	0.00436198	-0.000810334
2016-04-07	-0.0217841	-0.0120481	-0.00608857	-0.00402325	-0.0098032	-0.00908037	0.00219163	0.00366641	-0.0139206
2016-04-08	0.035955	0.00278273	0.00977311	0.0109422	0.00956939	0.0133842	0.00454083	-0.00534496	-0.00782935
2016-04-11	0.0123045	-0.00274355	0.00194113	-0.000691683	0.00629157	0.00220759	-0.00445893	-0.00123314	0.016282
2016-04-12	-0.0140424	0.00961576	0.0117509	0.00679448	0.00807227	0.00768725	0.0112161	0.00890552	-0.00340432
2016-04-13	0.0366541	0.00999009	0.00659972	0.0191196	0.0267487	0.0326866	0.0280074	0.0157544	0.0141185
2016-04-14	0.00820842	0.000172861	-0.000223851	0.000347266	0.00671482	0.00471017	0.0318317	0.0125757	0.00511434
2016-04-15	-0.00349331	-0.000984746	-0.0022772	-0.00335987	-0.00417767	-0.00362842	-0.00373352	0.00756399	-0.00137814
2016-04-18	0.00545688	0.00651967	0.00604015	0.00153891	0.00681545	0.00259276	-0.0345452	-0.00396929	-0.0145482
2016-04-19	0.00393647	0.00307976	0.0106906	0.00812459	0.0224026	0.0131464	0.0361115	0.010025	0.00301589
2016-04-20	0.0100587	0.000761325	0.00316863	0.000766253	0.00690392	0.00555557	0.00190048	0.00521685	-0.0233541
2016-04-21	0.00332025	-0.0052076	-0.00216533	-0.00450605	0.00138467	-0.00198153	0.0266767	0.0108232	-0.00664692
2016-04-22	-0.00242552	4.78119e-05	-0.000518822	-0.0111884	-0.00598198	-0.00287791	0.0119574	-0.00691728	0.00214779
2016-04-26	0.0125308	0.00187104	0.000974446	0.00376233	-0.00338232	-0.00285044	-0.00494474	-0.00300698	0.00610013
2016-04-27	0.00447789	0.00164802	0.00564826	0.0056155	0.00391451	0.00576736	-0.0036249	-0.00632917	-0.00372704
2016-04-28	0.0107923	-0.00927371	-8.85718e-05	0.000393915	0.0020678	-0.000447527	-0.0367829	0.00724511	-0.00274001
2016-05-06	-0.00442881	0.00316961	0.00508242	0.00138039	0.00183452	-0.00422704	-0.00252123	0.00245764	-0.0286241
2016-05-09	-0.00767463	0.00075319	-0.0100957	-0.00177934	0.0111374	0.0050023	0.00676368	0.00539937	-0.0282455
2016-05-10	0.0121198	0.0124064	0.0154617	0.0068191	0.00648661	0.00355617	0.0213032	0.00414312	0.000168764
2016-05-11	-0.0116313	-0.00960756	0.000944731	0.000948118	-0.00700476	-0.00497755	0.000833932	0.00550739	0.00156836
2016-05-12	-0.00229034	-0.00016955	-2.9736e-05	-0.0095055	-0.0114129	-0.00543559	0.00405294	-0.00242108	-0.00041425
2016-05-13	0.00457081	-0.00851437	-0.0028486	0.00560499	0.00916281	0.00620441	-0.0141648	-0.0056722	-0.00309131
2016-05-17	-0.0121013	-0.00945589	0.00169791	0.00265765	-0.00632061	-0.00341702	0.0112564	0.00686727	-0.00252101
2016-05-18	0.0108898	0.000205136	-0.0065667	-0.000319453	0.00534856	0.00504361	-0.000487124	-0.00738691	-0.012801
2016-05-20	0.0137164	0.00600145	0.0073736	0.0168674	0.0121887	0.0165257	0.0053734	0.00523934	0.00659651
2016-05-24	0.029417	0.0135886	0.00238731	0.0134078	0.0216113	0.0243074	-0.00940123	-0.00440379	-0.00775919
2016-05-25	0.0153977	0.00695054	0.00720476	0.00698442	0.0145986	0.0112464	0.0155517	0.0144244	-0.00233457
2016-05-26	0.000949829	-0.000210494	-0.000323098	0.000446981	0.00659249	0.0068933	0.000901288	0.00289557	0.0026099
2016-05-27	-0.000776655	0.00427771	0.0039802	0.00082001	0.00132302	0.000465251	0.00371229	0.00330258	-0.000495084
2016-05-31	-0.0131258	-0.00100095	-0.00148406	-0.00639921	-0.00684506	-0.00526397	0.0097345	-0.0054618	0.0328184
2016-06-01	-0.0105056	0.00112957	-0.000159264	-0.0062563	-0.00569694	-0.00673201	-0.0163352	-0.0103515	-0.00106619
2016-06-02	-0.00216644	0.00282073	0.00520913	-0.0010212	0.000348807	-0.00210035	-0.0234617	-0.00835352	0.00401491
2016-06-03	-0.0143236	-0.002916	0.00633134	0.00387569	-0.0103136	-0.00995082	0.00479932	0.0075486	0.00458841
2016-06-06	0.00533686	0.00488531	0.00346491	0.0102172	0.00176223	0.00036178	-0.00374448	0.00777844	-0.0015611
2016-06-07	0.0187172	0.00128863	0.00624614	0.00177259	0.0163267	0.0117944	0.00573862	0.00197625	0.000663357
2016-06-08	-0.00373059	0.00330399	-0.00366195	0.00269982	-0.00689113	-0.00607985	0.00928009	-0.000195512	-0.00303111
2016-06-14	-0.0205966	-0.00180051	-0.00786643	-0.020294	-0.0144178	-0.0231399	-0.0100496	-0.0207949	0.00321325
2016-06-15	0.0123103	-0.00184238	0.00282081	0.00727822	0.009151	0.00993755	0.00381264	-0.0108608	0.0157161
2016-06-16	-0.0110616	0.0031281	-0.0029519	-0.00273888	-0.00587144	-0.00446149	-0.0309679	-0.000208102	-0.00499756
2016-06-17	0.0335879	-0.00326327	0.0013936	0.0117964	0.00843407	0.00978103	0.0106672	0.00323593	0.00426821
2016-06-20	0.0240517	0.00579137	0.008122	0.0299259	0.0337554	0.0344351	0.0231685	0.0180618	0.00128301
2016-06-21	0.00411567	0.00270844	-0.000201231	0.00362816	0.00535802	0.00608178	0.012685	0.00334324	-0.00355483
2016-06-22	-0.00518003	-0.00165295	-0.000607507	0.00554786	0.00552808	0.00292434	-0.00641482	-0.000647681	0.00933323
2016-06-23	0.0333661	0.0132755	0.00906842	0.0122088	0.0182974	0.0194152	0.0106879	0.00184559	-0.00468823
2016-06-24	-0.124999	-0.0365808	-0.0170934	-0.0319677	-0.0706727	-0.0838437	-0.0825293	-0.0322339	-0.0131127
2016-06-27	-0.041566	-0.0182622	-0.0146542	-0.025823	-0.0306518	-0.03016	0.0236082	0.00469231	0.0144062
2016-06-28	0.0321048	0.0176142	0.011107	0.0260999	0.0190881	0.0257967	0.000909496	-0.00663173	0.00580348
2016-06-29	0.0201663	0.0168892	0.0139209	0.0351496	0.0173135	0.0257059	0.0157783	0.00763682	0.00651423
2016-06-30	0.0149466	0.0134738	0.00197856	0.0224303	0.00703079	0.00999913	0.000583763	0.0175373	-0.000677677
2016-07-05	-0.0153736	-0.00687108	-0.00275998	0.00353699	-0.018344	-0.0170134	-0.00677182	-0.0102334	0.0059343
2016-07-06	-0.0226334	0.00533872	0.000807715	-0.012573	-0.0168576	-0.0189417	-0.018703	-0.0058422	0.00361905
2016-07-07	0.00167515	-0.000871921	-0.00681111	0.0108023	0.00484461	0.00793602	-0.00670361	0.00582633	-0.000147494
2016-07-08	0.0370749	0.0151382	0.00883141	0.00866329	0.0221424	0.0175318	-0.0111418	0.000500839	-0.00957652
2016-07-11	0.0124584	0.00340281	0.00713028	0.0138956	0.0209379	0.017469	0.0390654	0.0201694	0.00228079
2016-07-12	0.0260133	0.00698485	0.00802999	-0.000324764	0.0131999	0.0155542	0.0243267	0.00301413	0.0180221
2016-07-13	-0.0101864	0.000134741	0.00111351	-0.00154145	-0.00335365	0.000895387	0.00840044	0.00657605	0.00370143
2016-07-14	0.0158009	0.00524539	0.00142856	-0.00239102	0.0137599	0.0115266	0.00947111	0.00427254	-0.00218195
2016-07-15	-0.00368073	-0.000929375	-0.00221403	0.0022171	-0.00013906	-0.00297099	0.00680947	0.00331385	9.10235e-05
2016-07-19	-0.00493165	-0.00143627	-0.000536187	0.000291201	-0.00817092	-0.00635601	0.0135735	-0.00132267	-0.00229139
2016-07-20	0.00621474	0.00426121	0.000616694	0.00471015	0.0159789	0.0113964	-0.00247985	0.00685013	-0.0028685
2016-07-21	0.00199374	-0.00361902	0.00221723	-0.00433395	0.00139914	-0.000801735	0.00766333	0.00430393	0.00366217
2016-07-22	-0.00129249	0.00454358	0.00238836	0.00455536	-0.000861913	0.00110764	-0.0109441	-0.00258115	-0.00865629
2016-07-25	-0.00425747	-0.003016	-0.00704913	-0.00302814	0.00499173	0.00157371	-0.000418678	0.00641351	0.00099923
2016-07-26	2.61949e-05	0.000322755	0.00357339	0.00206935	0.00484399	0.00154166	-0.0143776	0.000706528	0.0113216
2016-07-27	0.0111807	-0.00119933	-0.000237829	0.00391853	0.00698101	0.0118055	0.0170533	0.000400644	-0.0192543
2016-07-28	-0.0187072	0.00160493	0.000424753	-0.00436033	-0.00433321	-0.00594981	-0.0113442	0.00303941	0.000776437
2016-07-29	0.0174749	0.00162996	0.00206072	0.000501283	0.00607111	0.00434067	0.00559402	0.00104363	-0.0050167
2016-08-02	-0.0267208	-0.00638191	-0.00727676	-0.00727925	-0.0181867	-0.0185832	-0.0147953	-0.00842102	0.00604053
2016-08-03	0.00129161	0.00312904	0.00241746	-0.00165665	0.00254694	-0.00159786	-0.0189902	-0.0135963	0.00241422
2016-08-04	0.00614045	0.000212567	0.00115217	0.0158154	0.00565251	0.00566537	0.0106241	0.0018449	0.00133034
2016-08-05	0.0227777	0.00856664	0.00822486	0.00787819	0.0135326	0.0148287	-2.70691e-05	0.00393686	-0.0019231
2016-08-08	0.00633788	-0.000907474	0.00726765	0.0023025	0.00626457	0.00111262	0.0240777	0.00732782	0.00922298
2016-08-09	0.00341648	0.000389673	0.00308626	0.00617406	0.0246675	0.0118445	0.00684714	0.00265203	0.00709925
2016-08-10	-0.000569055	-0.0028688	-0.00177101	0.00220445	-0.00393651	-0.00360087	-0.00178209	-0.00159279	-0.00229468
2016-08-12	0.00151132	-0.000796368	-0.00329074	0.000189433	-0.00274139	-0.000835171	0.0109821	0.00414842	0.015869
2016-08-15	0	0.00278908	0.00200308	0.00363277	0.00240343	-0.00051789	-0.00298081	0.00163546	0.0241364
2016-08-16	-0.0118274	-0.00549414	-0.00499179	-0.00683337	-0.00584242	-0.00835431	-0.0163184	-0.00144148	-0.00486206
2016-08-17	-0.0151164	0.00186681	-0.000397265	-0.00505634	-0.0131027	-0.00963274	0.00894549	0.000554078	-0.000154994
2016-08-18	0.00812262	0.00219718	-0.000130642	0.00142918	0.00618335	0.00437732	-0.0156258	-0.0049317	-0.0017513
2016-08-19	-0.0202366	-0.00144135	-0.000559505	-0.00145834	-0.00554869	-0.00826928	0.00362136	0.00341837	0.00128392
2016-08-22	0.0031974	-0.000563379	0.00412629	-0.00444348	-0.0047541	-0.00240716	0.00316015	-0.00210474	-0.0075238
2016-08-23	0.0220207	0.00194986	0.00112357	0.00583631	0.00934506	0.00715214	-0.00609329	0.00699444	0.00158749
2016-08-24	0.00685231	-0.00525407	-0.00942676	-0.00477662	0.00283656	0.00316589	0.00603966	0.00142145	-0.00123907
2016-08-25	-0.0100972	-0.00136617	0.000306252	-0.00276576	-0.00882925	-0.0065279	-0.00249448	-0.00356283	-0.00570375
2016-08-26	0.00738058	-0.0015801	0.000625884	0.00309778	0.00551017	0.00796977	-0.0118628	-0.00477873	0.000645094
2016-08-30	0.0128183	-0.0019557	0.00019614	-0.0025273	0.0106783	0.00748505	-0.000724983	0.001657	0.0015135
2016-08-31	0.00308799	-0.00237861	-0.00593524	-0.00577551	-0.00611287	-0.00433243	0.00964165	-0.00829602	0.00351095
2016-09-01	-0.000732191	-4.14574e-05	0.00587123	-0.0052545	-0.00552659	0.000326654	0.00233275	-0.0032207	-0.0072164
2016-09-02	0.0140789	0.0041923	0.00758426	0.0217932	0.0140929	0.0228248	-6.85326e-05	-0.0079271	0.00132025
2016-09-06	-0.00683085	0.00297724	0.00116993	-0.00778817	0.00139705	-0.00245176	0.00259968	-0.00294194	0.00604207
2016-09-07	0.0132005	-0.000146365	-0.00109896	0.00300308	0.00614178	0.00609622	-0.00407927	0.00195979	0.000393036
2016-09-08	0.00429626	-0.00222555	0.000439865	0.00176866	-0.0072512	-0.00339786	-0.00315974	-0.00712306	0.00130125
2016-09-09	-0.0117575	-0.0248277	-0.017944	-0.0119908	-0.00958653	-0.011247	0.000412091	-0.00868449	-0.00553832
2016-09-12	-0.0181447	0.0145704	0.00392215	-0.0112853	-0.0134892	-0.0115551	-0.0174113	-0.0226494	-0.0186465
2016-09-13	-0.0159735	-0.0149417	-0.0171384	-0.00527737	-0.00433944	-0.0119227	0.00336029	-0.00226903	0.000507155
2016-09-14	-0.000320526	-0.000587849	0.0012091	0.00115152	-0.000789791	-0.00386415	-0.00688597	0.00381584	-0.0068569
2016-09-20	-0.0109237	0.000299144	0.00177475	0.00252706	0.0019251	-0.00127294	-0.00164428	0.00166253	-0.00100875
2016-09-21	0.00777512	0.010858	0.0129199	0.000582486	0.00409307	0.00476237	0.0189478	0.00676307	0.00095026
2016-09-23	-0.0104143	-0.0057533	-0.00672995	-0.000285077	-0.00443263	-0.00469634	-0.00319413	0.0105204	-0.00277048
2016-09-26	-0.0148177	-0.00862492	-0.00535315	-0.0133151	-0.0221943	-0.0181739	-0.0125809	2.20939e-05	-0.01778
2016-09-27	-0.00413164	0.00642357	-0.0042101	-0.00152212	-0.00310573	-0.00208255	0.00838863	-0.00471151	0.00593518
2016-09-28	0.00557391	0.00528249	0.0118399	0.00610822	0.00739048	0.00764798	-0.0131848	0.00119428	-0.00344603
2016-09-29	0.00611838	-0.00936502	0.0015682	0.0101738	-0.00314721	0.00256639	0.0137708	0.0108256	0.00354975
2016-09-30	0.00313921	0.00793633	-0.00194638	-0.00290765	0.0100859	0.000994141	-0.0147163	-0.00648016	0.00207223
2016-10-11	-0.0087741	-0.0125246	-0.00114439	-0.00375767	-0.00442616	-0.00569073	0.00971946	0.000797975	0.00559658
2016-10-12	-6.35578e-05	0.00114596	0.0047565	-0.00665066	-0.00512697	-0.00437025	-0.0109117	-0.000946833	-0.00220519
2016-10-13	-0.0108679	-0.00310413	0.00169089	-0.0066092	-0.0104122	-0.0106285	-0.00391263	-0.00716271	0.000930743
2016-10-14	0.0181781	0.000201616	-0.00401797	0.00511891	0.0158436	0.0148154	0.00488425	-0.000278024	0.000804225
2016-10-17	0.0027177	-0.00304263	0.000790226	-0.00945491	-0.00728614	-0.00463842	0.0025921	-0.00838094	-0.00741792
2016-10-18	0.0181044	0.00614146	0.0106125	0.00752964	0.0121108	0.0130997	0.00374974	0.004088	0.0139459
2016-10-19	0.00513205	0.0021896	0.00596364	0.00311796	0.00132818	0.00252292	0.00207876	0.00453785	0.000273644
2016-10-20	0.00570883	-0.00137669	0.000500532	0.000708956	0.00521946	0.00437508	0.013822	0.00124679	-8.46142e-05
2016-10-24	0.00728302	0.00473852	-0.0010736	-0.00486477	0.00469824	0.00363311	0.00289549	-0.00402849	0.0119972
2016-10-25	-0.00415167	-0.00380488	-0.00351619	0.00446158	-0.000358761	-0.00258209	0.00756254	0.00632976	0.00117952
2016-10-26	0.00290941	-0.00174194	-0.00425027	-0.00852197	-0.00443752	-0.00137735	0.00153005	-0.0153727	-0.00500205
2016-10-27	0.0076003	-0.00299125	0.00176713	0.00408472	0.000690725	-0.000224963	-0.00319164	-0.0120604	-0.00127218
2016-10-28	-0.0054359	-0.00311308	-0.00327222	0.00138599	-0.00195113	0.00330539	0.00632441	-0.00221317	-0.00259948
2016-10-31	-0.0101612	-0.000122279	0.000133908	-0.00602705	-0.00291931	-0.00868204	-0.00122679	0.00639417	-0.00121777
2016-11-01	-0.0127031	-0.00681005	-0.000605434	-0.00534628	-0.0131047	-0.00868201	0.000996919	-0.00513981	0.00705266
2016-11-02	-0.0243476	-0.00654687	-0.0125014	-0.0104226	-0.0148569	-0.012518	-0.0177995	-0.0116882	-0.00633013
2016-11-04	-0.00646797	-0.00166753	-0.00509889	-0.014425	-0.00648532	-0.00778692	-0.0134737	-0.00859728	-0.00115729
2016-11-07	0.0232491	0.0219802	0.00982118	0.0168358	0.0190988	0.0189514	0.0159528	0.0134169	0.00256158
2016-11-08
2016-11-09
2016-11-10
2016-11-14
2016-11-15
2016-11-16
2016-11-17
2016-11-18
2016-11-21
2016-11-22
2016-11-25
2016-11-28
2016-11-29
2016-11-30
2016-12-01
2016-12-02
2016-12-05
2016-12-06
2016-12-07
2016-12-08
2016-12-09
2016-12-12
2016-12-13
2016-12-14
2016-12-15
2016-12-16
2016-12-19
2016-12-20
2016-12-21
2016-12-22
2016-12-28
2016-12-29
2016-12-30
2017-01-04
2017-01-05
2017-01-06
2017-01-10
2017-01-11
2017-01-12
2017-01-13
2017-01-17
2017-01-18
2017-01-19
2017-01-20
2017-01-23
2017-01-24
2017-01-25
2017-02-03
2017-02-06
2017-02-07
2017-02-08
2017-02-09
2017-02-10
2017-02-13
2017-02-14
2017-02-15
2017-02-16
2017-02-17
2017-02-21
2017-02-22
2017-02-23
2017-02-24
2017-02-27

## Sheet: the bond returns
date	China	Japan	USA	Italy	Germany	France	Britain	Australia	Canan
2016-01-04	-0.00103306	0.264	2.24	1.54011	0.63	0.938	1.9456	2.815	1.39
2016-01-05	-0.00290714	0.259	2.25	1.50136	0.61	0.92	1.938	2.8	1.38
2016-01-06	3.11293e-06	0.253	2.18	1.46567	0.57	0.883	1.8539	2.76	1.33
2016-01-07	0.00138041	0.245	2.16	1.4805	0.56	0.922	1.8662	2.71	1.32
2016-01-08	0.00169587	0.23	2.13	1.5179	0.6	0.877	1.823	2.775	1.29
2016-01-12	0.00134983	0.221	2.12	1.61162	0.64	0.914	1.8089	2.785	1.27
2016-01-13	0.00260688	0.21	2.08	1.57987	0.59	0.891	1.7974	2.76	1.22
2016-01-14	0.00149266	0.231	2.1	1.54086	0.53	0.903	1.7841	2.68	1.22
2016-01-15	-0.00217216	0.221	2.03	1.51273	0.53	0.865	1.7092	2.695	1.14
2016-01-19	-0.00237996	0.216	2.06	1.56969	0.53	0.869	1.7668	2.715	1.18
2016-01-20	-0.00129533	0.216	2.01	1.6455	0.47	0.831	1.6871	2.655	1.16
2016-01-21	-0.000267031	0.227	2.02	1.56708	0.47	0.775	1.7362	2.695	1.25
2016-01-22	0.00160809	0.237	2.07	1.55181	0.47	0.803	1.7781	2.73	1.31
2016-01-25	-0.000972459	0.228	2.03	1.5517	0.46	0.788	1.7453	2.735	1.25
2016-01-27	-0.00194698	0.218	2.02	1.47785	0.41	0.754	1.749	2.675	1.24
2016-01-28	0.000388612	0.229	2	1.48202	0.41	0.734	1.7221	2.69	1.24
2016-01-29	0.00070611	0.104	1.94	1.44108	0.34	0.649	1.6305	2.635	1.22
2016-02-01	0.000734323	0.068	1.97	1.45166	0.31	0.684	1.6898	2.62	1.23
2016-02-02	-0.00014589	0.085	1.87	1.45152	0.31	0.651	1.6158	2.62	1.11
2016-02-03	-0.00134894	0.067	1.88	1.46938	0.3	0.611	1.5732	2.52	1.15
2016-02-04	0.000894837	0.064	1.87	1.49188	0.3	0.636	1.6265	2.57	1.16
2016-02-05	-0.000451202	0.036	1.86	1.56324	0.3	0.633	1.6277	2.545	1.13
2016-02-16	0.002185	0.052	1.78	1.60921	0.23	0.65	1.4876	2.52	1.16
2016-02-17	-0.000230999	0.058	1.81	1.61659	0.23	0.647	1.5463	2.48	1.17
2016-02-18	0.000136435	0.027	1.75	1.5607	0.23	0.576	1.5042	2.535	1.11
2016-02-19	0.000170518	0.016	1.76	1.53879	0.18	0.568	1.4707	2.425	1.12
2016-02-22	-0.00022478	0.006	1.77	1.52888	0.19	0.528	1.467	2.45	1.12
2016-02-23	-0.000565274	0.006	1.74	1.54291	0.16	0.542	1.4931	2.415	1.14
2016-02-24	0.000553646	-0.046	1.75	1.53711	0.12	0.517	1.4185	2.395	1.15
2016-02-25	-0.000188391	-0.056	1.71	1.51847	0.13	0.51	1.4392	2.4	1.13
2016-02-26	0.000296138	-0.055	1.76	1.47817	0.14	0.505	1.479	2.385	1.19
2016-02-29	0.00019996	-0.055	1.74	1.4672	0.11	0.472	1.4032	2.4	1.18
2016-03-01	4.49467e-05	-0.049	1.83	1.42739	0.12	0.511	1.4574	2.355	1.23
2016-03-02	-4.72716e-05	-0.044	1.84	1.45146	0.19	0.568	1.5296	2.455	1.25
2016-03-03	0.000133285	-0.023	1.83	1.46618	0.19	0.532	1.5184	2.555	1.22
2016-03-04	-0.000661174	-0.042	1.88	1.48305	0.18	0.585	1.5605	2.55	1.25
2016-03-07	0.000466665	-0.052	1.91	1.46822	0.19	0.548	1.5493	2.585	1.28
2016-03-08	-0.0011694	-0.103	1.83	1.46607	0.16	0.495	1.445	2.555	1.18
2016-03-09	0.000545321	-0.022	1.9	1.46597	0.19	0.541	1.5468	2.555	1.26
2016-03-10	0.00106574	-0.025	1.93	1.39538	0.21	0.587	1.6017	2.59	1.3
2016-03-11	0.00109478	-0.016	1.98	1.38379	0.26	0.542	1.6466	2.68	1.36
2016-03-14	0.000915011	-0.049	1.97	1.33668	0.24	0.543	1.6179	2.695	1.35
2016-03-15	-0.000163913	-0.025	1.97	1.37006	0.26	0.588	1.6017	2.67	1.33
2016-03-16	0.00164873	-0.054	1.94	1.37198	0.28	0.563	1.5895	2.63	1.31
2016-03-17	0.000689128	-0.054	1.91	1.32591	0.23	0.49	1.5313	2.555	1.29
2016-03-18	-0.00036727	-0.101	1.88	1.29668	0.19	0.481	1.5357	2.55	1.29
2016-03-22	-0.00044924	-0.1	1.94	1.30247	0.19	0.475	1.5309	2.6	1.31
2016-03-23	0.000239311	-0.111	1.88	1.34733	0.21	0.471	1.5251	2.65	1.24
2016-03-24	0.00115252	-0.094	1.91	1.34203	0.16	0.452	1.5421	2.58	1.27
2016-03-29	-0.000508212	-0.089	1.81	1.30955	0.13	0.404	1.4995	2.575	1.18
2016-03-30	0.00109785	-0.094	1.83	1.28325	0.12	0.417	1.534	2.495	1.22
2016-03-31	-0.000203442	-0.049	1.78	1.279	0.13	0.412	1.4963	2.485	1.23
2016-04-01	0.000123303	-0.065	1.79	1.28517	0.14	0.391	1.5143	2.525	1.24
2016-04-05	0.00082882	-0.068	1.73	1.30921	0.08	0.452	1.4568	2.45	1.16
2016-04-06	-0.000627714	-0.063	1.76	1.3455	0.11	0.456	1.4718	2.435	1.2
2016-04-07	-0.000888715	-0.058	1.7	1.3809	0.1	0.438	1.4141	2.455	1.16
2016-04-08	-5.08957e-05	-0.083	1.72	1.40492	0.09	0.437	1.4581	2.405	1.23
2016-04-11	0.000632157	-0.088	1.73	1.38219	0.08	0.468	1.4858	2.405	1.24
2016-04-12	-0.000123316	-0.097	1.79	1.43507	0.14	0.519	1.533	2.46	1.29
2016-04-13	-0.00185698	-0.088	1.77	1.37669	0.15	0.476	1.5202	2.515	1.25
2016-04-14	-0.000600185	-0.093	1.8	1.42433	0.15	0.513	1.5332	2.525	1.29
2016-04-15	-0.000238784	-0.113	1.76	1.41787	0.14	0.481	1.5074	2.555	1.26
2016-04-18	0.00110843	-0.117	1.78	1.41782	0.12	0.507	1.5645	2.49	1.3
2016-04-19	0.000347339	-0.129	1.79	1.45786	0.18	0.52	1.6074	2.555	1.33
2016-04-20	-0.000626842	-0.134	1.85	1.46344	0.15	0.494	1.5529	2.525	1.33
2016-04-21	-0.00166242	-0.123	1.88	1.52179	0.21	0.563	1.6619	2.59	1.46
2016-04-22	0.00071755	-0.123	1.89	1.5333	0.22	0.568	1.6808	2.63	1.51
2016-04-26	-0.0009	-0.102	1.94	1.61858	0.27	0.638	1.7373	2.65	1.56
2016-04-27	-0.000630149	-0.067	1.87	1.56441	0.3	0.64	1.6997	2.61	1.5
2016-04-28	0.000616236	-0.082	1.84	1.55086	0.23	0.599	1.6751	2.515	1.48
2016-05-06	0.00179551	-0.117	1.79	1.55509	0.15	0.525	1.5145	2.29	1.35
2016-05-09	0.000804423	-0.107	1.77	1.53203	0.15	0.499	1.514	2.32	1.31
2016-05-10	0.00169542	-0.096	1.77	1.53201	0.13	0.484	1.5022	2.3	1.31
2016-05-11	-0.000956354	-0.1	1.73	1.55852	0.11	0.477	1.4952	2.3	1.3
2016-05-12	0.0004421	-0.11	1.75	1.57403	0.14	0.509	1.5058	2.295	1.32
2016-05-13	0.00212034	-0.11	1.71	1.55887	0.13	0.479	1.4772	2.275	1.27
2016-05-17	-0.000872717	-0.109	1.76	1.53762	0.16	0.473	1.4701	2.3	1.3
2016-05-18	0.000715638	-0.097	1.87	1.52677	0.14	0.512	1.5414	2.29	1.36
2016-05-20	-0.00243248	-0.102	1.85	1.55128	0.17	0.511	1.5686	2.305	1.35
2016-05-24	0.0015866	-0.102	1.86	1.50222	0.17	0.506	1.5807	2.28	1.37
2016-05-25	-0.000659943	-0.094	1.87	1.44909	0.17	0.479	1.5566	2.305	1.38
2016-05-26	-4.47315e-05	-0.108	1.83	1.44905	0.15	0.479	1.5241	2.275	1.33
2016-05-27	0.000131104	-0.113	1.85	1.43279	0.13	0.476	1.5477	2.255	1.35
2016-05-31	-4.47277e-05	-0.112	1.84	1.45917	0.17	0.485	1.5465	2.3	1.31
2016-06-01	-0.000927393	-0.111	1.85	1.46195	0.13	0.475	1.4845	2.29	1.3
2016-06-02	-0.000250127	-0.103	1.81	1.48968	0.15	0.462	1.4596	2.265	1.25
2016-06-03	-0.000882119	-0.108	1.71	1.48965	0.1	0.423	1.3959	2.23	1.18
2016-06-06	0.000255756	-0.127	1.73	1.47149	0.07	0.454	1.4026	2.155	1.24
2016-06-07	0.00012515	-0.127	1.72	1.42931	0.07	0.412	1.3818	2.19	1.22
2016-06-08	-0.000683106	-0.117	1.71	1.39977	0.03	0.421	1.3661	2.15	1.2
2016-06-14	0.0013063	-0.172	1.62	1.48905	-0.05	0.424	1.2537	2.05	1.12
2016-06-15	0.0013524	-0.197	1.6	1.46692	-0.02	0.398	1.2391	2.065	1.08
2016-06-16	0.000564951	-0.208	1.57	1.55025	-0.05	0.4	1.2254	2.005	1.1
2016-06-17	0.000379024	-0.157	1.62	1.49806	-0.03	0.425	1.2698	2.075	1.12
2016-06-20	0.000365021	-0.151	1.67	1.46213	0.02	0.432	1.3717	2.14	1.2
2016-06-21	-0.000379656	-0.146	1.71	1.45346	0.04	0.416	1.4087	2.155	1.25
2016-06-22	0.000866913	-0.15	1.69	1.42764	0.02	0.421	1.4444	2.22	1.23
2016-06-23	0.000267006	-0.146	1.74	1.40628	0.03	0.455	1.4829	2.25	1.3
2016-06-24	0.00162896	-0.201	1.57	1.5412	-0.11	0.389	1.2183	2.01	1.17
2016-06-27	0.00308536	-0.202	1.46	1.5155	-0.15	0.308	1.1293	2.055	1.08
2016-06-28	0.00193929	-0.233	1.46	1.43114	-0.13	0.24	1.1325	1.99	1.07
2016-06-29	-0.000898414	-0.242	1.5	1.38157	-0.15	0.218	1.0966	2	1.12
2016-06-30	-0.000208088	-0.237	1.49	1.39396	-0.14	0.206	1.0416	1.98	1.06
2016-07-05	0.00316484	-0.257	1.37	1.26407	-0.19	0.138	0.9482	1.94	0.99
2016-07-06	-0.000465351	-0.278	1.38	1.23399	-0.24	0.134	0.938	1.865	0.98
2016-07-07	0.000607964	-0.283	1.4	1.25527	-0.2	0.138	0.9763	1.865	0.98
2016-07-08	0.000500892	-0.293	1.37	1.1997	-0.2	0.107	0.9366	1.88	0.96
2016-07-11	0.000250733	-0.282	1.43	1.18564	-0.23	0.128	0.9295	1.9	0.98
2016-07-12	-0.000332292	-0.287	1.53	1.18906	-0.15	0.194	1.0013	1.945	1.06
2016-07-13	-0.000253866	-0.287	1.48	1.21241	-0.14	0.145	0.9325	1.975	1
2016-07-14	0.000709596	-0.266	1.53	1.19494	-0.15	0.191	0.9543	1.96	1.05
2016-07-15	-0.0001242	-0.234	1.6	1.21154	-0.11	0.232	0.9702	1.975	1.12
2016-07-19	-0.000432154	-0.233	1.56	1.25291	-0.12	0.208	0.9864	1.92	1.08
2016-07-20	0.00136975	-0.242	1.59	1.25264	-0.11	0.226	0.9912	1.92	1.12
2016-07-21	0.00179657	-0.234	1.57	1.25574	-0.07	0.225	0.9963	1.925	1.1
2016-07-22	-0.000342788	-0.229	1.57	1.26021	-0.08	0.214	0.9781	1.905	1.09
2016-07-25	-0.000206033	-0.242	1.58	1.2503	-0.08	0.198	0.9764	1.915	1.1
2016-07-26	0.00028509	-0.257	1.57	1.23645	-0.13	0.201	1.0163	1.92	1.11
2016-07-27	0.000595766	-0.297	1.52	1.23168	-0.12	0.141	0.902	1.955	1.07
2016-07-28	-0.000365472	-0.279	1.52	1.2049	-0.16	0.139	0.8379	1.865	1.06
2016-07-29	0.000619173	-0.178	1.46	1.17793	-0.15	0.101	0.8623	1.875	1.03
2016-08-02	0.000293878	-0.06	1.55	1.26015	-0.15	0.201	0.9789	1.815	1.07
2016-08-03	0.000544243	-0.085	1.55	1.2651	-0.12	0.192	0.929	1.93	1.1
2016-08-04	0.000381629	-0.075	1.51	1.21051	-0.12	0.131	0.7589	1.945	1.05
2016-08-05	0.00100459	-0.096	1.59	1.20527	-0.16	0.157	0.7985	1.87	1.07
2016-08-08	0.000722679	-0.049	1.59	1.18768	-0.13	0.158	0.7146	1.955	1.06
2016-08-09	0.00125171	-0.081	1.55	1.16745	-0.14	0.14	0.689	1.94	1
2016-08-10	0.00264357	-0.106	1.5	1.14621	-0.17	0.106	0.6401	1.865	0.99
2016-08-12	8.67416e-05	-0.106	1.51	1.11181	-0.17	0.115	0.6119	1.905	1.01
2016-08-15	0.000420778	-0.084	1.55	1.061	-0.18	0.148	0.639	1.875	1.04
2016-08-16	0.00272323	-0.094	1.57	1.12675	-0.16	0.198	0.7883	1.875	1.06
2016-08-17	-0.000929748	-0.079	1.56	1.15907	-0.11	0.173	0.7551	1.905	1.06
2016-08-18	-0.000994644	-0.079	1.53	1.14086	-0.14	0.136	0.7556	1.87	1.04
2016-08-19	-0.000434008	-0.084	1.58	1.15221	-0.16	0.189	0.7522	1.86	1.08
2016-08-22	0.000646422	-0.069	1.55	1.15254	-0.13	0.14	0.6744	1.905	1.02
2016-08-23	0.000122005	-0.089	1.55	1.18497	-0.15	0.142	0.7054	1.845	1.02
2016-08-24	-0.00421401	-0.078	1.56	1.18554	-0.16	0.145	0.7403	1.84	1.03
2016-08-25	0.00183827	-0.084	1.58	1.19604	-0.16	0.16	0.7379	1.85	1.06
2016-08-26	-0.000289154	-0.068	1.62	1.1676	-0.14	0.148	0.7006	1.855	1.08
2016-08-30	-0.00126405	-0.068	1.57	1.17247	-0.14	0.149	0.7281	1.835	1.02
2016-08-31	-0.0012717	-0.058	1.58	1.16948	-0.16	0.181	0.7286	1.825	1.02
2016-09-01	-9.23579e-05	-0.047	1.57	1.20483	-0.11	0.179	0.737	1.84	1
2016-09-02	0.0011826	-0.027	1.6	1.22275	-0.12	0.194	0.8104	1.85	1.06
2016-09-06	-0.00124922	-0.027	1.55	1.16899	-0.11	0.116	0.7453	1.9	1.03
2016-09-07	-3.02847e-06	-0.061	1.54	1.13587	-0.17	0.097	0.7371	1.825	1
2016-09-08	-3.70996e-05	-0.041	1.61	1.15738	-0.18	0.164	0.8245	1.86	1.09
2016-09-09	0.00141865	-0.02	1.67	1.25558	-0.09	0.248	0.8856	1.965	1.15
2016-09-12	-0.0010795	-0.02	1.68	1.33334	-0.01	0.272	0.8867	2.045	1.15
2016-09-13	0.00116115	-0.021	1.73	1.30699	-0.05	0.279	0.9136	2.065	1.23
2016-09-14	0.0010707	-0.021	1.7	1.35684	0	0.26	0.9155	2.095	1.19
2016-09-20	0.00164876	-0.06	1.69	1.3082	-0.05	0.21	0.8325	2.115	1.16
2016-09-21	-0.000908934	-0.03	1.66	1.31223	-0.07	0.233	0.8393	2.125	1.15
2016-09-23	0.00071364	-0.054	1.62	1.26002	-0.14	0.15	0.8282	1.995	1.04
2016-09-26	0.00147395	-0.063	1.59	1.26003	-0.16	0.126	0.779	1.97	0.99
2016-09-27	-6.9278e-05	-0.079	1.56	1.2696	-0.2	0.1	0.7317	1.97	0.96
2016-09-28	-0.000269628	-0.094	1.57	1.26169	-0.19	0.093	0.7122	1.945	0.98
2016-09-29	-0.000100187	-0.089	1.56	1.24627	-0.17	0.124	0.7993	1.97	0.95
2016-09-30	0.000289236	-0.084	1.6	1.24614	-0.21	0.123	0.8233	1.905	1
2016-10-11	0.00369245	-0.051	1.77	1.42849	0	0.323	1.0221	2.2	1.2
2016-10-12	9.45375e-05	-0.062	1.79	1.45712	-0.01	0.366	1.0738	2.26	1.2
2016-10-13	-0.00018233	-0.062	1.75	1.42833	0	0.335	1.0457	2.2	1.18
2016-10-14	0.00232204	-0.056	1.8	1.44074	0.01	0.34	1.1298	2.215	1.25
2016-10-17	-5.91458e-05	-0.055	1.77	1.46909	0.04	0.343	1.1492	2.265	1.22
2016-10-18	-0.000168472	-0.05	1.75	1.44954	0.01	0.324	1.1142	2.285	1.2
2016-10-19	0.0012378	-0.055	1.76	1.4346	-0.02	0.309	1.11	2.255	1.2
2016-10-20	0.0029782	-0.064	1.76	1.44497	-0.01	0.283	1.1118	2.24	1.17
2016-10-24	0.000990516	-0.055	1.77	1.41515	-0.05	0.301	1.1211	2.195	1.14
2016-10-25	-0.00107254	-0.064	1.77	1.43302	-0.01	0.304	1.1092	2.23	1.14
2016-10-26	-0.000611694	-0.064	1.79	1.49205	0.01	0.372	1.1894	2.225	1.15
2016-10-27	-0.000945131	-0.054	1.85	1.57232	0.1	0.465	1.271	2.29	1.23
2016-10-28	0.000803344	-0.045	1.86	1.66062	0.14	0.467	1.2888	2.335	1.23
2016-10-31	-0.00105583	-0.049	1.84	1.66705	0.13	0.471	1.2705	2.305	1.2
2016-11-01	0.000610933	-0.048	1.83	1.762	0.15	0.498	1.316	2.335	1.21
2016-11-02	-0.00077456	-0.058	1.81	1.67236	0.09	0.445	1.2235	2.3	1.18
2016-11-04	0.000888788	-0.059	1.79	1.73516	0.11	0.458	1.1745	2.28	1.16
2016-11-07	-0.000940347	-0.048	1.83	1.73178	0.12	0.461	1.2311	2.3	1.22
2016-11-08	-0.00127039	-0.063	1.88	1.69674	0.11	0.491	1.2689	2.305	1.27
2016-11-09	0.00049743	-0.073	2.07	1.76101	0.14	0.513	1.2732	2.17	1.38
2016-11-10	-0.00181363	-0.043	2.15	1.88641	0.21	0.685	1.3771	2.45	1.43
2016-11-14	-0.00402448	-0.013	2.23	2.14804	0.34	0.82	1.4687	2.605	1.54
2016-11-15	-0.00208202	0.007	2.23	1.98079	0.29	0.736	1.4112	2.605	1.55
2016-11-16	0.0008386	0.023	2.22	2.02967	0.32	0.747	1.4394	2.59	1.5
2016-11-17	-0.00213443	0.013	2.29	2.01614	0.27	0.741	1.428	2.515	1.55
2016-11-18	-0.00120002	0.044	2.34	2.07117	0.3	0.761	1.5055	2.665	1.57
2016-11-21	-0.000908715	0.033	2.33	2.07138	0.28	0.76	1.4608	2.63	1.57
2016-11-22	0.00161878	0.032	2.31	1.97862	0.24	0.718	1.4358	2.615	1.54
2016-11-25	-0.00022052	0.039	2.36	2.09557	0.24	0.79	1.4593	2.7	1.57
2016-11-28	-0.000245499	0.016	2.32	2.0769	0.21	0.755	1.4202	2.64	1.52
2016-11-29	-0.000180575	0.016	2.3	2.0119	0.19	0.719	1.429	2.65	1.51
2016-11-30	-0.00228228	0.021	2.37	1.95757	0.2	0.757	1.4528	2.67	1.58
2016-12-01	-0.00232849	0.029	2.45	1.98891	0.31	0.813	1.5127	2.725	1.66
2016-12-02	-0.00141901	0.034	2.4	1.98683	0.34	0.719	1.4215	2.805	1.63
2016-12-05	2.35653e-05	0.024	2.39	1.97227	0.32	0.791	1.4421	2.74	1.62
2016-12-06	-0.00345558	0.044	2.39	1.94743	0.34	0.803	1.458	2.77	1.63
2016-12-07	-0.00326857	0.029	2.34	1.88673	0.36	0.76	1.4129	2.745	1.59
2016-12-08	-0.000473062	0.039	2.4	1.96173	0.39	0.817	1.4287	2.675	1.65
2016-12-09	0.00170366	0.05	2.47	2.03839	0.41	0.817	1.4809	2.765	1.73
2016-12-12	-0.00320547	0.07	2.49	2.00589	0.44	0.875	1.5287	2.805	1.75
2016-12-13	-0.0025598	0.08	2.48	1.9148	0.41	0.791	1.4754	2.77	1.75
2016-12-14	-0.00125542	0.055	2.54	1.81947	0.36	0.734	1.4329	2.735	1.78
2016-12-15	-0.00755805	0.075	2.6	1.84557	0.38	0.778	1.5469	2.87	1.84
2016-12-16	-0.000289332	0.076	2.6	1.81901	0.34	0.776	1.4982	2.83	1.83
2016-12-19	-0.00136168	0.076	2.54	1.84112	0.34	0.713	1.4538	2.86	1.78
2016-12-20	-0.00270868	0.066	2.57	1.87776	0.3	0.726	1.4629	2.845	1.81
2016-12-21	0.00361331	0.056	2.55	1.80986	0.27	0.695	1.4201	2.82	1.81
2016-12-22	0.00446223	0.051	2.55	1.82691	0.28	0.742	1.4132	2.83	1.82
2016-12-28	0.0063553	0.057	2.51	1.816	0.21	0.68	1.3445	2.85	1.73
2016-12-29	0.00291494	0.042	2.49	1.801	0.2	0.649	1.2726	2.775	1.72
2016-12-30	0.00400966	0.043	2.45	1.801	0.22	0.682	1.2817	2.76	1.72
2017-01-04	-0.00524375	0.064	2.46	1.865	0.3	0.813	1.3754	2.79	1.71
2017-01-05	-0.00436793	0.058	2.37	1.985	0.31	0.805	1.3695	2.74	1.67
2017-01-06	0.000130869	0.053	2.42	1.985	0.28	0.84	1.4195	2.68	1.73
2017-01-10	0.00274738	0.058	2.38	1.91	0.32	0.808	1.401	2.715	1.69
2017-01-11	-0.0016995	0.059	2.38	1.927	0.32	0.781	1.4023	2.73	1.68
2017-01-12	0.000418997	0.043	2.36	1.928	0.27	0.776	1.3417	2.665	1.65
2017-01-13	0.000467224	0.049	2.4	1.904	0.28	0.812	1.4077	2.69	1.71
2017-01-17	-0.00408021	0.049	2.33	1.865	0.25	0.785	1.3475	2.695	1.66
2017-01-18	-0.00014581	0.054	2.42	1.912	0.29	0.821	1.3701	2.68	1.7
2017-01-19	-0.000217597	0.074	2.47	1.976	0.35	0.856	1.4344	2.76	1.75
2017-01-20	0.000232256	0.065	2.48	2.006	0.37	0.915	1.4628	2.785	1.74
2017-01-23	0.00118513	0.055	2.41	2.038	0.38	0.863	1.4243	2.755	1.68
2017-01-24	-0.0010077	0.045	2.47	1.995	0.36	0.894	1.4235	2.695	1.75
2017-01-25	-0.00415792	0.071	2.53	2.069	0.42	0.979	1.4995	2.73	1.82
2017-02-03	-0.00180257	0.102	2.49	2.264	0.42	1.081	1.4169	2.795	1.77
2017-02-06	-0.00112428	0.106	2.42	2.374	0.39	1.147	1.3797	2.765	1.7
2017-02-07	-0.00448092	0.102	2.4	2.363	0.34	1.102	1.3494	2.695	1.69
2017-02-08	0.00113556	0.097	2.34	2.246	0.33	1.01	1.2828	2.695	1.62
2017-02-09	0.00216771	0.086	2.4	2.171	0.29	0.993	1.2911	2.64	1.68
2017-02-10	0.000290072	0.086	2.41	2.269	0.31	1.051	1.3265	2.695	1.69
2017-02-13	0.000141506	0.092	2.43	2.222	0.32	1.031	1.3494	2.705	1.73
2017-02-14	0.000925516	0.098	2.47	2.23	0.31	1.053	1.3686	2.735	1.76
2017-02-15	-0.000659663	0.092	2.51	2.239	0.35	1.06	1.366	2.785	1.78
2017-02-16	0.000493429	0.097	2.45	2.145	0.35	1.018	1.315	2.795	1.74
2017-02-17	0.00346965	0.093	2.42	2.187	0.27	1.041	1.2698	2.805	1.7
2017-02-21	0.00105618	0.099	2.43	2.233	0.31	1.092	1.304	2.8	1.72
2017-02-22	0.00155478	0.089	2.42	2.19	0.26	1.046	1.2621	2.835	1.71
2017-02-23	0.000191475	0.081	2.38	2.219	0.25	0.979	1.2115	2.785	1.67
2017-02-24	0.00081799	0.067	2.31	2.196	0.19	0.922	1.1391	2.73	1.6
2017-02-27	0.00084738	0.054	2.36	2.132	0.17	0.892	1.1345	2.71	1.64

## Sheet: theclosepricesofstockindeies
Date	ITLMS.GI	SPX.GI	GSPTSE.GI	FTSE.GI	GDAXI.GI	FCHI.GI	N225.GI	AS51.GI	000001.SH
2016-01-04	22536.4	2012.66	12927.1	6093.43	10283.4	4522.45	18451	5270.48	3296.26
2016-01-05	22769.8	2016.71	12920.1	6137.24	10310.1	4537.63	18374	5184.43	3287.71
2016-01-06	22209.4	1990.26	12726.8	6073.38	10214	4480.47	18191.3	5123.13	3361.84
2016-01-07	21938.5	1943.09	12448.2	5954.08	9979.85	4403.58	17767.3	5010.34	3125
2016-01-08	21610.8	1922.03	12445.5	5912.44	9849.34	4333.76	17698	4990.84	3186.41
2016-01-12	21705	1938.68	12373.9	5929.24	9985.43	4378.75	17219	4925.13	3022.86
2016-01-13	21885.5	1890.28	12170.4	5960.97	9960.96	4391.94	17715.6	4987.44	2949.6
2016-01-14	21513.7	1921.84	12336	5918.23	9794.2	4312.89	17241	4909.38	3007.65
2016-01-15	20888.8	1880.33	12073.5	5804.1	9545.27	4210.16	17147.1	4892.8	2900.97
2016-01-19	20535.7	1881.33	12002.2	5876.8	9664.21	4272.26	17048.4	4903.07	3007.74
2016-01-20	19552.8	1859.33	11843.1	5673.58	9391.64	4124.95	16416.2	4841.53	2976.69
2016-01-21	20322.8	1868.99	12035.9	5773.79	9574.16	4206.4	16017.3	4864	2880.48
2016-01-22	20675.6	1906.9	12389.6	5900.01	9764.88	4336.69	16958.5	4915.95	2916.56
2016-01-25	20308.2	1877.08	12143.2	5877	9736.15	4311.33	17110.9	5006.56	2938.51
2016-01-27	20511.5	1882.95	12377.8	5990.37	9880.82	4380.36	17163.9	4946.44	2735.56
2016-01-28	19851.8	1893.36	12591.9	5931.78	9639.59	4322.16	17041.5	4976.16	2655.66
2016-01-29	20340.6	1940.24	12822.1	6083.79	9798.11	4417.02	17518.3	5005.52	2737.6
2016-02-01	20189.9	1939.38	12674.4	6060.1	9757.88	4392.33	17865.2	5043.59	2688.85
2016-02-02	19602.1	1903.03	12442.3	5922.01	9581.04	4283.99	17750.7	4993.32	2749.57
2016-02-03	19050.3	1912.53	12593	5837.14	9434.82	4226.96	17191.2	4876.76	2739.25
2016-02-04	19218.3	1915.45	12774.5	5898.76	9393.36	4228.53	17045	4980.36	2781.02
2016-02-05	18812.5	1880.05	12764	5848.06	9286.23	4200.67	16819.6	4976.18	2763.49
2016-02-16	18497.6	1895.58	12555	5862.17	9135.11	4110.66	16054.4	4910.04	2836.57
2016-02-17	18963.9	1926.82	12867.2	6030.32	9377.21	4233.47	15836.4	4882.1	2867.34
2016-02-18	18715	1917.83	12931.4	5971.95	9463.64	4239.76	16196.8	4992	2862.89
2016-02-19	18500.6	1917.78	12813.4	5950.23	9388.05	4223.04	15967.2	4952.8	2860.02
2016-02-22	19122.5	1945.5	12845.6	6037.73	9573.59	4298.7	16111	5001.22	2927.18
2016-02-23	18770.7	1921.27	12763.4	5962.31	9416.77	4238.42	16052	4979.59	2903.33
2016-02-24	18322.6	1929.8	12740.3	5867.18	9167.8	4155.34	15915.8	4875.02	2928.9
2016-02-25	18723.4	1951.7	12753.6	6012.81	9331.48	4248.45	16140.3	4881.18	2741.24
2016-02-26	19099.6	1948.05	12797.8	6096.01	9513.3	4314.57	16188.4	4879.96	2767.21
2016-02-29	19252.3	1932.23	12860.4	6097.09	9495.4	4353.55	16026.8	4880.93	2687.98
2016-03-01	19662.1	1978.35	12982.1	6152.88	9717.16	4406.84	16085.5	4922.25	2733.17
2016-03-02	19852.2	1986.45	13017.9	6147.06	9776.62	4424.89	16746.5	5021.23	2849.68
2016-03-03	19987.8	1993.4	13123.6	6130.46	9751.92	4416.08	16960.2	5081.12	2859.76
2016-03-04	19926.6	1999.99	13212.5	6199.43	9824.17	4456.62	17014.8	5090.02	2874.15
2016-03-07	19693	2001.76	13383.6	6182.4	9778.93	4442.29	16911.3	5142.81	2897.34
2016-03-08	19633.5	1979.26	13311	6125.44	9692.82	4404.02	16783.2	5107.96	2901.39
2016-03-09	19809.1	1989.26	13392.9	6146.32	9723.09	4425.65	16642.2	5157.19	2862.56
2016-03-10	19715.4	1989.57	13379.1	6036.7	9498.15	4350.35	16852.3	5150.07	2804.73
2016-03-11	20585.2	2022.19	13522	6139.79	9831.13	4492.79	16938.9	5166.39	2810.31
2016-03-14	20615.2	2019.64	13477.5	6174.57	9990.26	4506.59	17233.8	5185.46	2859.5
2016-03-15	20400.7	2015.93	13400.3	6139.97	9933.85	4472.63	17117.1	5111.42	2864.37
2016-03-16	20374.8	2027.22	13478.1	6175.49	9983.41	4463	16974.5	5119.03	2870.43
2016-03-17	20244	2040.59	13621.3	6201.12	9892.2	4442.89	16936.4	5168.15	2904.83
2016-03-18	20270.4	2049.58	13497.1	6189.64	9950.8	4462.51	16724.8	5183.12	2955.15
2016-03-22	20352.2	2049.8	13493.5	6192.74	9990	4431.97	17048.5	5166.62	2999.36
2016-03-23	20118.3	2036.71	13379.5	6199.11	10022.9	4423.98	17001	5142.27	3009.96
2016-03-24	19818.3	2035.94	13358.1	6106.48	9851.35	4329.68	16892.3	5084.21	2960.97
2016-03-29	19818.3	2037.05	13390.2	6106.48	9851.35	4329.68	17134.4	5084.21	2957.82
2016-03-30	19818.4	2055.01	13426.2	6105.9	9887.94	4366.67	17103.5	5004.52	2919.83
2016-03-31	20038.8	2063.95	13504	6203.17	10046.6	4444.42	16879	5010.27	3000.64
2016-04-01	19786.8	2059.74	13494.4	6174.9	9965.51	4385.06	16758.7	5082.78	3003.91
2016-04-05	19464	2072.78	13440.4	6146.05	9794.64	4322.24	16164.2	4999.39	3009.53
2016-04-06	18775.7	2045.17	13304.7	6091.23	9563.36	4250.28	15732.8	4924.39	3053.07
2016-04-07	18896	2066.66	13347.5	6161.63	9624.51	4284.64	15715.4	4945.91	3050.59
2016-04-08	18488.8	2041.91	13266.4	6136.89	9530.62	4245.91	15749.8	4964.08	3008.42
2016-04-11	19165.6	2047.6	13396.7	6204.41	9622.26	4303.12	15821.5	4937.62	2984.96
2016-04-12	19402.9	2041.99	13422.8	6200.12	9682.99	4312.63	15751.1	4931.53	3033.96
2016-04-13	19132.3	2061.72	13581.4	6242.39	9761.47	4345.91	15928.8	4975.65	3023.65
2016-04-14	19846.6	2082.42	13671.4	6362.89	10026.1	4490.31	16381.2	5054.65	3066.64
2016-04-15	20010.2	2082.78	13668.3	6365.1	10093.6	4511.51	16911	5118.62	3082.36
2016-04-18	19940.4	2080.73	13637.2	6343.75	10051.6	4495.17	16848	5157.49	3078.12
2016-04-19	20049.5	2094.34	13719.8	6353.52	10120.3	4506.84	16276	5137.06	3033.66
2016-04-20	20128.6	2100.8	13867.3	6405.35	10349.6	4566.48	16874.4	5188.81	3042.82
2016-04-21	20332.1	2102.4	13911.3	6410.26	10421.3	4591.92	16906.5	5215.95	2972.58
2016-04-22	20399.7	2091.48	13881.2	6381.44	10435.7	4582.83	17363.6	5272.71	2952.89
2016-04-26	20350.3	2091.58	13874	6310.44	10373.5	4569.66	17572.5	5236.37	2959.24
2016-04-27	20332.3	2091.7	13809.4	6284.52	10259.6	4533.18	17353.3	5220.64	2964.7
2016-04-28	20423.6	2095.15	13887.7	6319.91	10299.8	4559.4	17290.5	5187.71	2953.67
2016-05-06	20645.2	2075.81	13886.4	6322.4	10321.1	4557.36	16666	5225.43	2945.59
2016-05-09	19512.8	2057.14	13701.5	6125.7	9869.95	4301.24	16106.7	5292.05	2913.25
2016-05-10	19363.6	2058.69	13563.8	6114.81	9980.49	4322.81	16216	5320.7	2832.11
2016-05-11	19599.7	2084.39	13775.2	6156.65	10045.4	4338.21	16565.2	5342.79	2832.59
2016-05-12	19373	2064.46	13788.2	6162.49	9975.32	4316.67	16579	5372.29	2837.04
2016-05-13	19328.7	2064.11	13787.8	6104.19	9862.12	4293.27	16646.3	5359.3	2835.86
2016-05-17	19417.3	2046.61	13748.6	6138.5	9952.9	4319.99	16412.2	5328.99	2827.11
2016-05-18	19200.2	2047.21	13917.1	6167.77	9890.19	4297.57	16652.8	5395.87	2843.68
2016-05-20	19410.4	2047.63	13826	6165.8	9943.23	4319.3	16644.7	5356.16	2807.51
2016-05-24	19511.4	2052.32	13919.6	6156.32	9916.02	4353.9	16736.3	5351.31	2825.48
2016-05-25	19616.1	2076.06	13952.9	6219.26	10057.3	4431.52	16498.8	5295.57	2821.67
2016-05-26	19920.4	2090.54	14053.7	6262.85	10205.2	4481.64	16757.3	5372.51	2815.09
2016-05-27	19939.4	2090.1	14049.2	6265.65	10272.7	4512.64	16772.5	5388.09	2822.44
2016-05-31	19923.9	2099.06	14105.2	6270.79	10286.3	4514.74	16834.8	5405.91	2821.05
2016-06-01	19780.7	2096.96	14065.8	6230.79	10262.7	4505.62	17235	5378.56	2916.62
2016-06-02	19574	2099.33	14063.5	6191.93	10204.4	4475.39	16955.7	5323.17	2913.51
2016-06-03	19531.7	2105.26	14137	6185.61	10208	4466	16562.5	5278.89	2925.23
2016-06-06	19253.9	2099.13	14226.8	6209.63	10103.3	4421.78	16642.2	5318.89	2938.68
2016-06-07	19356.9	2109.41	14276.2	6273.4	10121.1	4423.38	16580	5360.42	2934.1
2016-06-08	19722.6	2112.13	14365.6	6284.53	10287.7	4475.86	16675.5	5371.03	2936.05
2016-06-14	19649.2	2119.12	14313.1	6301.52	10217	4448.73	16830.9	5369.98	2927.16
2016-06-15	17920.5	2075.32	13884.2	5923.53	9519.2	4130.33	15859	5203.26	2842.19
2016-06-16	18142.5	2071.5	13923.5	5966.8	9606.71	4171.58	15919.6	5147.06	2887.21
2016-06-17	17942.9	2077.99	13882.4	5950.48	9550.47	4153.01	15434.1	5145.98	2872.82
2016-06-20	18555.8	2071.22	13901.8	6021.09	9631.36	4193.83	15599.7	5162.66	2885.11
2016-06-21	19007.5	2083.25	14015.1	6204	9962.02	4340.76	15965.3	5256.76	2888.81
2016-06-22	19085.9	2088.9	14012.3	6226.55	10015.5	4367.24	16169.1	5274.36	2878.56
2016-06-23	18987.3	2085.45	14003.8	6261.19	10071.1	4380.03	16065.7	5270.95	2905.55
2016-06-24	19631.5	2113.32	14131.4	6338.1	10257	4465.9	16238.4	5280.68	2891.96
2016-06-27	17324.8	2037.41	13891.9	6138.69	9557.16	4106.73	14952	5113.18	2854.29
2016-06-28	16619.4	2000.54	13689.8	5982.2	9268.66	3984.72	15309.2	5137.23	2895.7
2016-06-29	17161.6	2036.09	13842.7	6140.39	9447.28	4088.85	15323.1	5103.27	2912.56
2016-06-30	17511.2	2070.77	14036.7	6360.06	9612.27	4195.32	15566.8	5142.4	2931.59
2016-07-05	17774.9	2098.86	14064.5	6504.33	9680.09	4237.48	15575.9	5233.38	2929.61
2016-07-06	17327.3	2088.55	14219.6	6545.37	9532.61	4163.42	15669.3	5228	3006.39
2016-07-07	16939.5	2099.73	14231.1	6463.59	9373.26	4085.3	15379	5197.55	3017.29
2016-07-08	16967.9	2097.9	14134.5	6533.79	9418.78	4117.85	15276.2	5227.92	3016.85
2016-07-11	17608.8	2129.9	14259.8	6590.64	9629.66	4190.68	15107	5230.54	2988.09
2016-07-12	17829.5	2137.16	14361.9	6682.86	9833.41	4264.53	15708.8	5337.1	2994.92
2016-07-13	18299.4	2152.14	14477.7	6680.69	9964.07	4331.38	16095.6	5353.22	3049.38
2016-07-14	18114	2152.43	14493.8	6670.4	9930.71	4335.26	16231.4	5388.53	3060.69
2016-07-15	18402.5	2163.75	14514.5	6654.47	10068.3	4385.52	16385.9	5411.61	3054.02
2016-07-19	18334.9	2161.74	14482.4	6669.24	10066.9	4372.51	16497.8	5429.57	3054.3
2016-07-20	18275.3	2163.78	14524.6	6697.37	9981.24	4330.13	16723.3	5451.25	3036.6
2016-07-21	18389.2	2173.02	14533.6	6728.99	10142	4379.76	16681.9	5488.72	3027.9
2016-07-22	18425.9	2165.17	14565.8	6699.89	10156.2	4376.25	16810.2	5512.4	3039.01
2016-07-25	18402.1	2175.03	14600.7	6730.48	10147.5	4381.1	16627.2	5498.19	3012.82
2016-07-26	18324	2168.48	14498.1	6710.13	10198.2	4388	16620.3	5533.56	3015.83
2016-07-27	18324.4	2169.18	14550	6724.03	10247.8	4394.77	16383	5537.47	3050.17
2016-07-28	18530.5	2166.58	14546.5	6750.43	10319.5	4446.96	16664.8	5539.69	2992
2016-07-29	18187	2170.06	14552.7	6721.06	10274.9	4420.58	16476.8	5556.56	2994.32
2016-08-02	18507.7	2173.6	14582.7	6724.43	10337.5	4439.81	16569.3	5562.36	2979.34
2016-08-03	17733.8	2157.03	14477	6645.4	10144.3	4327.99	16391.5	5540.54	2971.28
2016-08-04	17756.8	2163.79	14512	6634.4	10170.2	4321.08	16083.1	5465.72	2978.46
2016-08-05	17866.1	2164.25	14528.8	6740.16	10227.9	4345.63	16254.9	5475.81	2982.43
2016-08-08	18277.8	2182.87	14648.8	6793.47	10367.2	4410.55	16254.5	5497.41	2976.7
2016-08-09	18394	2180.89	14755.6	6809.13	10432.4	4415.46	16650.6	5537.84	3004.28
2016-08-10	18456.9	2181.74	14801.2	6851.3	10692.9	4468.07	16765	5552.55	3025.68
2016-08-12	18446.4	2175.49	14775	6866.42	10650.9	4452.01	16735.1	5543.71	3018.75
2016-08-15	18660	2184.05	14747.5	6916.02	10713.4	4500.19	16919.9	5530.91	3050.67
2016-08-16	18660	2190.15	14777	6941.19	10739.2	4497.86	16869.6	5539.96	3125.2
2016-08-17	18440.7	2178.15	14703.4	6893.92	10676.6	4460.44	16596.5	5531.98	3110.04
2016-08-18	18164	2182.22	14697.6	6859.15	10537.7	4417.68	16745.6	5535.05	3109.55
2016-08-19	18312.1	2187.02	14695.7	6868.96	10603	4437.06	16486	5507.82	3104.11
2016-08-22	17945.3	2183.87	14687.5	6858.95	10544.4	4400.52	16545.8	5526.68	3108.1
2016-08-23	18002.8	2182.64	14748.2	6828.54	10494.4	4389.94	16598.2	5515.06	3084.8
2016-08-24	18403.6	2186.9	14764.8	6868.51	10592.9	4421.45	16497.4	5553.77	3089.71
2016-08-25	18530.1	2175.44	14626.2	6835.78	10623	4435.47	16597.3	5561.67	3085.88
2016-08-26	18344	2172.47	14630.7	6816.9	10529.6	4406.61	16556	5541.89	3068.33
2016-08-30	18479.8	2169.04	14639.9	6838.05	10587.8	4441.87	16360.7	5515.47	3070.31
2016-08-31	18523.9	2176.12	14684.9	6820.79	10657.6	4457.49	16725.4	5478.29	3074.68
2016-09-01	18581.2	2170.95	14598	6781.51	10592.7	4438.22	16887.4	5433.03	3085.49
2016-09-02	18567.6	2170.86	14683.9	6745.97	10534.3	4439.67	16926.8	5415.56	3063.3
2016-09-06	18830.9	2179.98	14795.7	6894.6	10683.8	4542.17	16925.7	5372.8	3067.35
2016-09-07	18715.4	2186.48	14813	6826.05	10687.1	4529.96	17082	5413.63	3090.71
2016-09-08	18964.1	2186.16	14796.8	6846.58	10753	4557.66	17012.4	5424.25	3091.93
2016-09-09	19045.8	2181.3	14803.3	6858.7	10675.3	4542.2	16958.8	5385.75	3095.95
2016-09-12	18823.2	2127.81	14540	6776.95	10573.4	4491.4	16965.8	5339.18	3078.86
2016-09-13	18484.7	2159.04	14597.1	6700.9	10431.8	4439.8	16672.9	5219.61	3021.98
2016-09-14	18191.8	2127.02	14349.1	6665.63	10386.6	4387.18	16729	5207.78	3023.51
2016-09-20	18185.9	2125.77	14366.5	6673.31	10378.4	4370.26	16614.2	5227.69	3002.85
2016-09-21	17853	2139.76	14522	6830.79	10393.9	4388.6	16492.2	5303.57	3023
2016-09-23	17992.3	2163.12	14710.8	6834.77	10436.5	4409.55	16807.6	5339.56	3025.87
2016-09-26	18107.2	2164.69	14697.9	6909.43	10627	4488.69	16754	5431.3	3033.9
2016-09-27	17840.9	2146.1	14619.5	6818.04	10393.7	4407.85	16544.6	5431.42	2980.43
2016-09-28	17767.3	2159.93	14558	6807.67	10361.5	4398.68	16683.9	5405.89	2998.17
2016-09-29	17866.6	2171.37	14731.4	6849.38	10438.3	4432.45	16465.4	5412.35	2987.86
2016-09-30	17976.3	2151.13	14754.5	6919.42	10405.5	4443.84	16693.7	5471.26	2998.48
2016-10-11	18032.8	2168.27	14725.9	6899.33	10511	4448.26	16449.8	5435.92	3004.7
2016-10-12	18094.3	2136.73	14549.6	7070.88	10577.2	4471.74	17024.8	5479.8	3065.25
2016-10-13	18093.2	2139.18	14619	7024.01	10523.1	4452.24	16840	5474.62	3058.5
2016-10-14	17897.6	2132.55	14643.7	6977.74	10414.1	4405.17	16774.2	5435.54	3061.35
2016-10-17	18225.9	2132.98	14585	7013.55	10580.4	4470.92	16856.4	5434.03	3063.81
2016-10-18	18275.5	2126.5	14596.5	6947.55	10503.6	4450.23	16900.1	5388.68	3041.17
2016-10-19	18609.4	2139.6	14752.2	7000.06	10631.5	4508.91	16963.6	5410.75	3083.88
2016-10-20	18705.2	2144.29	14840.5	7021.92	10645.7	4520.3	16998.9	5435.36	3084.72
2016-10-24	18812.2	2141.34	14847.9	7026.9	10701.4	4540.12	17235.5	5442.14	3084.46
2016-10-25	18969	2151.33	14923	6986.4	10761.2	4552.58	17234.4	5408.49	3128.25
2016-10-26	18890.5	2143.16	14870.6	7017.64	10757.3	4540.84	17365.2	5442.83	3131.94
2016-10-27	18945.5	2139.43	14807.6	6958.09	10709.7	4534.59	17391.8	5359.8	3116.31
2016-10-28	19090	2133.04	14833.8	6986.57	10717.1	4533.57	17336.4	5295.55	3112.35
2016-10-31	18986.5	2126.41	14785.3	6996.26	10696.2	4548.58	17446.4	5283.84	3104.27
2016-11-01	18794.6	2126.15	14787.3	6954.22	10665	4509.26	17425	5317.73	3100.49
2016-11-02	18557.3	2111.72	14778.3	6917.14	10526.2	4470.28	17442.4	5290.47	3122.44
2016-11-04	18111	2097.94	14594.7	6845.42	10370.9	4414.67	17134.7	5228.99	3102.73
2016-11-07	17939.8	2085.18	14509.2	6693.26	10259.1	4377.46	16905.4	5180.82	3125.32
2016-11-08	18361.7	2131.52	14652.5	6806.9	10457	4461.21	17177.2	5250.8	3133.33
2016-11-09	18439	2139.56	14656.8	6843.13	10482.3	4476.89	17171.4	5257.79	3147.89
2016-11-10	18414.5	2163.26	14759.9	6911.84	10646	4543.48	16251.5	5156.56	3128.37
2016-11-14	18397.4	2167.48	14744.2	6827.98	10630.1	4530.95	17344.4	5328.84	3171.28
2016-11-15	18289	2164.2	14598.5	6753.18	10693.7	4508.55	17672.6	5345.73	3210.37
2016-11-16	18275	2180.39	14756.1	6792.74	10735.1	4536.53	17668.2	5326.2	3206.99
2016-11-17	18162.2	2176.94	14733.2	6749.72	10663.9	4501.14	17862.2	5327.67	3205.06
2016-11-18	18154.6	2187.12	14826.1	6794.71	10685.5	4527.77	17862.6	5338.54	3208.45
2016-11-21	17866.6	2181.9	14864	6775.77	10664.6	4504.35	17967.4	5359.41	3192.86
2016-11-22	17875.8	2198.18	15039.9	6777.96	10685.1	4529.58	18106	5351.34	3218.15
2016-11-25	18105.2	2202.94	15100.4	6819.72	10713.9	4548.35	18162.9	5413.33	3248.35
2016-11-28	18104.9	2213.35	15075.4	6840.75	10699.3	4550.27	18381.2	5507.78	3261.94
2016-11-29	17795.2	2201.72	15015.4	6799.47	10582.7	4510.39	18356.9	5464.4	3277
2016-11-30	18132.2	2204.66	14999.8	6772	10620.5	4551.46	18307	5457.5	3282.92
2016-12-01	18504	2198.81	15082.9	6783.79	10640.3	4578.34	18308.5	5440.47	3250.03
2016-12-02	18663.1	2191.08	15027.5	6752.93	10534	4560.61	18513.1	5500.24	3273.31
2016-12-05	18632.7	2191.95	15052.5	6730.72	10513.4	4528.82	18426.1	5444.02	3243.84
2016-12-06	18608.5	2204.71	15095.2	6746.83	10684.8	4574.32	18275	5400.44	3204.71
2016-12-07	19348.6	2212.23	15125.8	6779.84	10775.3	4631.94	18360.5	5428.69	3199.65
2016-12-08	19746.4	2241.35	15237.8	6902.23	10986.7	4694.72	18496.7	5478.1	3222.24
2016-12-09	20060.1	2246.19	15295.2	6931.55	11179.4	4735.48	18765.5	5543.64	3215.37
2016-12-12	19927.8	2259.53	15312.2	6954.21	11203.6	4764.07	18996.4	5560.62	3232.88
2016-12-13	19997.3	2256.96	15287.7	6890.42	11190.2	4760.77	19155	5562.83	3152.97
2016-12-14	20452	2271.72	15385.3	6968.57	11284.6	4803.87	19250.5	5545.05	3155.04
2016-12-15	20239.1	2253.28	15197.2	6949.19	11244.8	4769.24	19253.6	5584.62	3140.53
2016-12-16	20632	2262.03	15218.3	6999.01	11366.4	4819.23	19273.8	5538.58	3117.68
2016-12-19	20654.3	2258.07	15252.2	7011.64	11404	4833.27	19401.2	5532.93	3122.98
2016-12-20	20618.3	2262.53	15269.9	7017.16	11426.7	4822.77	19391.6	5562.08	3118.08
2016-12-21	20894.7	2270.76	15293	7043.96	11464.7	4849.89	19494.5	5591.07	3102.88
2016-12-22	20879.9	2265.18	15305.9	7041.42	11468.6	4833.82	19444.5	5613.47	3137.43
2016-12-28	20797.9	2260.96	15335.2	7063.68	11456.1	4834.63	19427.7	5643.94	3139.56
2016-12-29	20925.3	2249.92	15361.1	7106.08	11475	4848.01	19401.7	5685.02	3102.24
2016-12-30	20889.2	2249.26	15422.1	7120.26	11451	4838.47	19145.1	5699.07	3096.1
2017-01-04	20936.5	2238.83	15287.6	7142.83	11481.1	4862.31	19114.4	5665.8	3103.64
2017-01-05	21372.9	2270.75	15516.8	7189.74	11584.3	4899.4	19594.2	5736.41	3158.79
2017-01-06	21393.9	2269	15586.6	7195.31	11584.9	4900.64	19520.7	5753.35	3165.41
2017-01-10	21445.9	2276.98	15496	7210.05	11599	4909.84	19454.3	5755.58	3154.32
2017-01-11	21103.8	2268.9	15389	7237.77	11564	4887.57	19454.3	5807.44	3171.24
2017-01-12	21165.2	2268.9	15426.3	7275.47	11583.3	4888.23	19301.4	5760.7	3161.67
2017-01-13	21247	2275.32	15491.5	7290.49	11646.2	4888.71	19364.7	5771.48	3136.75
2017-01-17	20931.2	2270.44	15418.2	7292.37	11521	4863.97	19134.7	5766.85	3119.29
2017-01-18	21043.5	2274.64	15479.3	7327.13	11554.7	4882.18	19095.2	5748.44	3103.43
2017-01-19	21086.8	2267.89	15441.4	7220.38	11540	4859.69	18813.5	5699.42	3108.77
2017-01-20	21150.4	2271.89	15397.9	7247.61	11599.4	4853.4	18894.4	5678.75	3113.01
2017-01-23	21281.3	2263.69	15409.8	7208.44	11596.9	4841.14	19072.2	5692.18	3101.3
2017-01-24	21272.5	2271.31	15547.9	7198.44	11630.1	4850.67	19137.9	5654.75	3123.14
2017-01-25	21132.5	2265.2	15480.1	7151.18	11545.8	4821.41	18891	5610.97	3136.77
2017-02-03	21313.7	2280.07	15610.7	7150.34	11594.9	4830.03	18788	5650.1	3142.55
2017-02-06	21227.5	2296.68	15615.5	7161.49	11848.6	4867.24	19402.4	5671.51	3159.17
2017-02-07	20911	2297.42	15476.4	7188.3	11651.5	4825.42	18918.2	5621.58	3140.17
2017-02-08	20432.2	2292.56	15456.9	7172.15	11509.8	4778.08	18976.7	5615.58	3156.98
2017-02-09	20406.8	2293.08	15498.8	7186.22	11549.4	4754.47	18910.8	5621.92	3153.09
2017-02-10	20538.7	2294.67	15554	7188.82	11543.4	4766.6	19007.6	5651.37	3166.98
2017-02-13	20720	2307.87	15617.3	7229.5	11642.9	4826.24	18907.7	5664.61	3183.18
2017-02-14	20639.8	2316.1	15729.1	7258.75	11667	4828.32	19378.9	5720.61	3196.7
2017-02-15	20844.5	2328.25	15756.6	7278.92	11774.4	4888.19	19459.2	5760.69	3216.84
2017-02-16	20991	2337.58	15786	7268.56	11771.8	4895.82	19239	5755.24	3217.93
2017-02-17	20895.2	2349.25	15845	7302.41	11793.9	4924.86	19438	5809.07	3212.99
2017-02-21	20905.3	2347.22	15864.2	7277.92	11757.2	4899.46	19347.5	5816.31	3229.62
2017-02-22	20816.2	2351.16	15838.6	7299.86	11827.6	4864.99	19251.1	5795.09	3239.96
2017-02-23	20845.7	2365.38	15922.4	7274.83	11967.5	4888.76	19381.4	5791.03	3253.33
2017-02-24	20693.8	2362.82	15830.2	7302.25	11998.6	4895.88	19379.9	5805.1	3261.22
2017-02-27	20622.4	2363.81	15781.2	7271.37	11947.8	4891.29	19371.5	5784.66	3251.38
